# Supplementary material for: One-on-one comparison between qCSI and NEWS scores for mortality risk assessment in patients with COVID-19
Source: Ann Med. 2022 Feb 23;54(1):646–54. doi: 10.1080/07853890.2022.2042590 (PMC8881067; doi:10.1080/07853890.2022.2042590)
Supplement: Supplemental Material [file IANN_A_2042590_SM5152.zip]

Archive with 6 entries (6 files):
- suppl_data/eFigure1.docx
- suppl_data/supp data1.docx
- suppl_data/supp data2.docx
- suppl_data/supp data3.docx
- suppl_data/supp data4.docx
- suppl_data/supp data5.docx
